# Supplementary material for: Restoring Specific Lactobacilli Levels Decreases Inflammation and Muscle Atrophy Markers in an Acute Leukemia Mouse Model
Source: PLoS One. 2012 Jun 27;7(6):e37971. doi: 10.1371/journal.pone.0037971 (PMC3384645; doi:10.1371/journal.pone.0037971)
Supplement: Table S1 — Primers and probes sequences used for real-time quantitative PCR and PCR amplification before DGGE. Ta: PCR annealing temperature (°C). (XLS) [file pone.0037971.s006.xls]

## Sheet: Supplementary Table 1
Supplementary Table 1
	Forward primer	Reverse primer	Ta
qPCR
RPL19 (housekeeping gene)	GAAGGTCAAAGGGAATGTGTTCA	CCTTGTCTGCCTTCAGCTTGT	60
Bcr-Abl	TCCGCTGACCATCAATAAGGA	CACTCAGACCCTGAGGCTCAA	60
MuRF1	ACGAGAAGAAGAGCGAGC	CTTGGCACTTGAGAGGAA	60
Atrogin-1	ATGCACACTGGTGCAGAGAG	TGTAAGCACACAGGCAGGTC	60
Cathepsin L	GTGGACTGTTCTCACGCTCAAG	TCCGTCCTTCGCTTCATAGG	60
LC3	CACTGCTCTGTCTTGTGTAGGTTG	TCGTTGTGCCTTTATTAGTGCATC	60
Bacteria Universal P338F and P518r	ACTCCTACGGGAGGCAGCAG	ATTACCGCGGCTGCTGG	60
Bifidobacterium	TCGCGTCYGGTGTGAAAG	CCACATCCAGCRTCCAC	58	Probe : AACAGGATTAGATACCC
Bacteroides – Prevotella	GAGAGGAAGGTCCCCCAC	CGCTACTTGGCTGGTTCAG	58	Probe : CCATTGACCAATATTCCTCACTGCTGCCT
Lactobacillus spp. [I]	GAGGCAGCAGTAGGGAATCTTC	GGCCAGTTACTACCTCTATCCTTCTTC	60	Probe : ATGGAGCAACGCCGC
Lactobacillus spp. [II]	AGCAGTAGGGAATCTTCCA	CACCGCTACACATGGAG	58
Lactobacillus acidophilus	CCTTTCTAAGGAAGCGAAGGAT	AATTCTCTTCTCGGTCGCTCTA	58
Lactobacillus johnsonii/gasseri	CACTAGACGCATGTCTAGAG	AGTCTCTCAACTCGGCTATG	60
Lactobacillus reuteri	ACCGAGAACACCGCGTTATTT	ACCTAAACAATCAAAGATTGTCT	59
Lactobacillus murinus/animalis	TCGAACGAAACTTCTTTATCACC	CGTTCGCCACTCAACTCTTT	60
Lactobacillus helveticus	GAAGTGATGGAGAGTAGAGATA	CTCTTCTCGGTCGCCTT	64
DGGE
Total bacteria F357-GC and 518R	GCclamp-TACGGGAGGCAGCAG	ATTACCGCGGCTGCTGG		GCclamp: 5’-CGCCCGCCGCGCGCGGCGGGCGGGGCGGGGGCACGGGGG-3’
